# Supplementary material for: Uterine Contractility Changes in Adenomyosis: Evidence from a Systematic Review and Meta-Analysis
Source: Biomedicines. 2025 Nov 6;13(11):2728. doi: 10.3390/biomedicines13112728 (PMC12650493; doi:10.3390/biomedicines13112728)
Supplement: Supplementary file 1 [file biomedicines-13-02728-s001.zip]

Archive with 2 entries (2 files):
- File S1_uterineperistalsis_adenomyosis_searchdocu.pdf
- File S2_Uterine Contractility Video.mp4
